# Supplementary material for: Unmet Needs in the Management of Chronic Kidney Disease-Associated Pruritus and the Characteristics of the Ideal Treatment: A Spanish Cross-Sectional Survey from a Multidisciplinary Perspective
Source: J Clin Med. 2025 Jan 19;14(2):624. doi: 10.3390/jcm14020624 (PMC11766129; doi:10.3390/jcm14020624)
Supplement: Supplementary file 1 [file jcm-14-00624-s001.zip]

Archive with 1 entries (1 files):
- jcm-3367562-supplementary.pdf
